# Supplementary material for: Insights into the characteristics of primary radioresistant cervical cancer using single-cell transcriptomics
Source: Hum Cell. 2023 Mar 3;36(3):1135–46. doi: 10.1007/s13577-023-00882-x (PMC10110719; doi:10.1007/s13577-023-00882-x)
Supplement: Supplementary file 2 — Supplementary file3 (XLSX 32 KB) [file 13577_2023_882_MOESM2_ESM.xlsx]

## Sheet: UCR4
UCR4
Gene_name	0	1	2	3	4	5	6	7	8
FAT1	2.75554	1.9282	1.8824	1.39224	0.524188	1.82317	2.16322	2.09576	1.67529
MCM5	1.74419	0.354025	1.48254	1.06403	1.3439	1.57806	0.999248	1.52222	1.68994
AMIGO2	2.13364	1.56211	1.32181	1.21194	0.5894	1.64684	0.724563	1.69111	1.2428
PHLDA1	5.80344	4.50262	3.36114	4.32379	3.04618	3.7285	4.1183	4.33436	17.7708
KRT5	3.0175	1.63679	1.6493	2.63613	2.5247	2.58011	1.28678	2.65178	1.72218
ITGA6	2.21678	1.77627	1.62333	1.36674	0.509914	1.49375	1.25279	1.94985	0.789217
TENM2	0.657348	0.43466	0.144147	0.253399	0.0687785	0.459201	0.308595	0.565056	0.165584
CTSC	5.85464	5.22536	4.35949	3.94134	2.72204	4.67775	3.89119	4.89507	3.0727
F3	1.67855	1.24557	1.07814	1.32225	0.354035	1.18292	0.718334	1.33146	0.868371
CEBPD	6.77067	5.78509	5.57259	4.13432	4.28765	4.81994	3.3419	5.89258	6.50704
UBE2S	2.84037	11.102	4.274	5.39884	5.51178	4.79568	1.90404	3.74988	6.02856
TPX2	0.901059	4.62659	1.0933	2.46774	1.88824	2.1735	0.883632	1.28312	2.6054
CENPF	0.708765	3.1599	0.720228	1.49981	0.641106	1.23458	0.369886	1.10467	0.849718
AURKA	0.186128	1.79454	0.212411	1.02978	0.836174	0.72808	0.203916	0.373737	0.307008
CKS2	0.715233	3.24676	0.836986	1.66738	1.82715	1.44979	0.645538	0.998484	1.12297
GTSE1	0.382752	2.12736	0.496802	0.981484	0.60039	1.2823	0.273859	0.594211	0.461995
TOP2A	0.984281	5.86838	1.22678	4.83174	3.00813	3.11338	0.853155	1.61572	0.853449
MKI67	0.494053	2.2365	0.497382	1.21399	0.644359	1.51042	0.298799	0.620477	0.585436
ARL6IP1	0.664281	2.5248	1.09571	1.36447	0.428368	0.823666	1.14112	0.984972	1.0424
UBE2C	0.579647	4.4093	0.868181	2.34533	2.26948	2.14386	0.668371	1.09701	1.24614
CLDN7	1.9899	2.04481	3.25571	1.91773	0.986286	2.34146	2.7211	2.15192	4.75715
SAA1	30.7248	30.7868	43.3988	23.7486	16.3466	32.9816	38.4915	28.7928	14.1819
KRT19	4.92522	4.00682	7.84581	4.8162	6.54625	4.01644	7.87727	3.70599	2.5921
PHLDA2	4.3135	3.91505	6.49986	4.21709	5.38897	4.59484	6.0781	3.56279	10.388
SAA2	5.1877	5.1898	8.39235	4.19389	2.81085	5.6892	10.9027	4.13513	2.59948
TSPAN1	0.618723	0.777876	1.33197	0.533392	0.408727	0.802479	1.18561	0.734819	0.422473
ID1	5.79883	5.9433	8.86411	4.7574	6.03402	8.96125	5.3031	6.60096	6.42202
SLC16A3	2.03432	1.99027	2.6908	1.39891	0.599118	2.07519	2.22306	2.12202	1.0019
ANGPTL4	1.5226	0.916459	2.06493	0.65345	0.281848	1.94669	2.3901	2.05867	0.388866
LTB	1.3964	0.896906	2.16755	0.882726	1.16779	1.32461	0.898174	1.25342	13.6999
NEAT1	8.97863	7.48738	10.3737	12.6288	2.67322	8.02353	16.0582	8.88956	7.19854
XIST	2.73179	2.60069	2.39569	4.15873	1.01258	2.92584	1.9809	2.26075	1.37178
ATF4	1.67913	2.2743	1.46963	2.84194	1.86814	2.01201	1.85048	1.61694	4.59584
SRSF10	0.944063	1.0477	0.907609	1.5728	0.953594	1.0907	0.58645	0.912417	1.36745
MDM2	0.82255	0.911685	1.14201	1.92264	1.00279	0.827813	3.19327	1.45015	2.33967
EIF4E	0.801386	1.02458	0.780604	1.47656	0.985085	0.733919	0.892475	0.870734	0.564082
KPNA2	0.42205	1.92508	0.464037	1.63896	1.33323	0.736037	0.431778	0.675898	0.619861
CDK1	0.358358	1.11944	0.405173	1.3372	1.11504	0.896908	0.286046	0.507646	0.765455
MALAT1	38.5927	44.1999	36.9642	53.0735	12.4984	48.0624	65.0462	35.6337	62.4651
RPS3A	16.3176	13.9456	11.3269	19.4765	26.2229	14.2432	14.7591	16.7915	10.9722
RPS4X	26.7058	21.4856	20.5268	28.6633	38.2721	24.4894	24.3012	27.2038	16.3765
RPL7	17.9643	15.6212	12.6957	20.9792	26.1469	15.73	13.9125	17.6085	10.7697
RPS6	15.9424	13.9929	12.1314	16.8983	22.7637	13.6605	11.98	15.4703	12.5441
RPL6	19.7663	17.7307	15.8708	19.9769	27.6675	17.5313	14.1869	18.5785	9.94304
NPM1	12.9071	10.9418	9.68066	13.903	17.337	9.89761	6.45006	12.5696	7.23031
RPL31	6.57792	5.58536	5.55774	7.00576	9.76846	5.89995	5.43992	6.45428	4.72644
PRDX1	7.37105	6.73254	6.44034	7.54042	10.8825	6.80149	6.59522	7.94766	2.85431
MYL12B	3.94169	3.68373	3.39781	5.47021	6.89439	3.68827	4.1868	4.1942	6.09491
ATP5C1	2.08929	1.73994	1.67997	2.58117	3.35886	1.72054	1.53883	2.04677	0.942363
HIST1H4C	2.75534	4.13426	3.90856	5.31628	6.99135	26.13	2.43422	4.05232	13.0516
HIST1H1B	0.218278	0.30433	0.255791	0.484488	0.74455	3.30712	0.125619	0.288425	0.147996
HIST1H1D	0.441153	0.447392	0.474341	0.64445	0.967584	3.86397	0.164312	0.650419	0.929961
HIST1H1A	0.244296	0.313286	0.311224	0.600047	0.870944	2.95562	0.144907	0.420499	0.278807
HIST1H1C	0.320188	0.354945	0.448769	0.716717	0.850269	2.58669	0.188777	0.491534	1.31852
HIST1H2AH	0.0629212	0.0672733	0.0668663	0.149954	0.22965	0.761032	0.052088	0.0906862	0.1796
HIST1H1E	0.539455	0.614119	0.650043	1.19772	1.48454	4.02	0.266554	0.666699	1.50269
HIST2H2AC	0.176287	0.173959	0.190654	0.28421	0.349537	1.27435	0.119069	0.277818	0.348057
HIST1H3G	0.109339	0.167779	0.131221	0.417828	0.397475	0.871491	0.0190342	0.112226	0.392401
CCL20	2.84133	2.90413	3.51204	2.9265	1.91472	5.26462	4.77719	2.1496	7.07033
S100A8	0.183461	0.178501	0.212073	0.705174	0.515079	0.135343	13.2275	0.20326	0.580886
S100A7	0.0345183	0.04784	0.0834009	0.631325	0.149363	0.0341756	15.2462	0.0323068	0.114817
APOE	2.7001	2.63393	4.25692	2.07121	1.25778	2.46294	10.2727	2.85493	4.9861
C15orf48	1.77884	2.80183	2.99195	3.32378	2.22538	2.45248	10.1324	3.52923	3.45338
LCN2	0.852124	1.34603	1.54805	1.46657	0.656459	1.28335	6.65655	1.17998	9.4447
S100A9	6.0181	7.94723	13.9116	12.3155	15.9011	9.20238	82.0863	6.2953	6.05884
AREG	2.9362	2.45486	3.35647	2.18363	1.14084	2.61321	12.6778	1.80844	14.4678
PI3	4.0671	4.88835	6.61008	5.59491	4.74653	6.38988	46.7403	4.53784	4.21146
CST6	0.192043	0.283672	0.786822	0.423701	0.304291	0.402295	3.29981	0.217445	1.13847
CNFN	0.47496	0.445969	0.512744	0.897474	0.665551	0.496225	6.90358	0.509651	0.255977
OASL	0.0594798	0.0200366	0.0494949	0.0864004	0.0993983	0.0874141	0.0360405	4.59414	0
IFIT2	0.030435	0.0321551	0.0383473	0.0926628	0.026598	0.041921	0.027001	3.37026	0.055004
IFIT1	0.0147242	0.00473027	0.00522549	0.0414253	0.011208	0.013553	0.00656964	1.93552	0
CCL5	0.309014	0.0991661	0.154834	0.331129	0.114548	0.407359	0.608118	7.01723	1.9694
IFIT3	0.0405765	0.0411957	0.0834865	0.127512	0.057307	0.0339671	0.0594798	2.02211	0.0729256
HERC5	0.340025	0.223417	0.254252	0.418714	0.196944	0.360013	0.265153	4.29667	0.688893
ISG15	2.03469	1.38111	2.01989	2.09232	2.14835	2.14768	2.43106	17.2676	1.45207
ZC3HAV1	0.763954	0.603087	0.653875	0.62118	0.547036	0.588395	0.528991	3.86791	0.749283
ISG20	0.420452	0.303005	0.558164	0.41337	0.578845	0.493411	1.00272	1.92697	0.681987
PMAIP1	0.897747	1.00186	0.890978	1.08523	0.815138	0.99946	0.922067	4.19288	5.85146
ATF3	0.0467742	0.0556264	0.0762186	0.112215	0.040325	0.0612075	0.106519	0.122084	5.20862
SNHG12	0.210309	0.21423	0.277997	0.118108	0.0812653	0.219822	0.177123	0.169897	6.14032
GADD45B	0.132307	0.110375	0.105663	0.146936	0.0636239	0.164442	0.176999	0.107699	5.20199
PPP1R15A	0.720364	0.745841	0.649634	0.60039	0.253349	0.851495	1.1057	0.810444	11.477
GADD45A	0.842996	0.681614	0.668454	1.06917	0.56621	0.893067	1.13867	0.394521	23.3417
ZFAS1	2.64531	2.7943	2.58606	2.68163	2.81486	2.27905	3.83244	2.77323	27.2718
DDIT3	0.297669	0.423549	0.286015	0.329619	0.26946	0.451005	0.626166	0.33506	10.1116
UPP1	1.80046	1.60167	1.89741	1.9215	1.88417	2.0166	2.69971	1.46466	16.2312
CXCL8	4.53356	3.71967	3.03946	4.68622	3.28155	5.81501	6.08964	2.53115	28.8044

## Sheet: UCS19
UCS19
Gene_name	0	1	2	3	4	5	6	7
ITGB1	18.7171	9.79585	13.0068	14.4495	12.9546	13.4932	6.3849	8.71908
PTHLH	2.02582	0.699339	0.948042	0.98179	0.57718	0.990046	0.512649	0.762284
THBS1	3.03855	0.759024	1.71135	1.5051	1.24425	2.04134	0.582588	1.64672
SERPINE1	2.84009	0.960105	1.4787	1.29065	0.947781	2.12351	3.03799	1.31539
LAMC2	3.07233	1.19142	1.9047	1.94631	1.7429	2.62716	1.28171	1.54912
LAMB3	3.59309	1.70947	2.32384	2.50299	1.79379	2.85172	1.408	1.75321
NDRG1	10.7231	6.96317	5.57074	6.2929	4.75666	8.73745	7.5289	5.52593
G0S2	2.17851	0.590985	0.782739	1.43126	0.848901	0.791716	0.25805	0.496796
F3	2.22199	0.7839	1.27884	1.26297	0.911979	1.64693	0.502562	0.718531
SLC2A1	3.13999	1.71392	1.53223	2.03458	1.57558	2.66526	1.77038	1.7797
KRT17	46.7246	72.0765	46.8767	37.2645	37.7802	49.3641	110.617	42.2645
FABP5	73.2779	136.059	88.7463	81.5848	92.8929	92.3318	187.977	82.7802
RHCG	0.623471	2.4581	1.11933	0.731879	0.97487	1.73119	17.9035	1.21635
RHOV	0.584973	1.76342	0.966971	0.929207	0.958264	1.34773	2.76028	0.930434
AQP3	2.00199	4.59237	3.26866	2.4702	2.84713	2.93421	8.57368	4.22004
SLPI	3.02443	5.56262	4.01285	3.62736	4.18132	3.58416	12.4972	3.25529
SERPINB3	1.97782	4.5445	2.05547	1.39	1.8067	3.31704	18.391	1.29299
SERPINB13	0.474861	1.05346	0.523405	0.368514	0.484269	0.572638	1.69883	0.477736
SERPINB1	1.44231	2.83425	1.79627	1.48749	1.60579	1.70871	5.28236	1.34793
SERPINB4	0.538951	1.28614	0.693665	0.4116	0.535772	0.816206	4.73634	0.618899
HIST1H1E	1.32096	1.5528	12.3335	2.09362	1.53749	2.81087	1.03874	1.7828
HIST1H4C	1.43015	1.63595	10.4531	1.18889	1.66428	1.94315	0.906674	1.55466
HIST1H1D	1.07096	1.10822	9.1124	1.43591	0.938884	2.32768	0.513408	1.58299
HIST1H1B	0.20019	0.241098	3.98521	0.293135	0.45218	0.687288	0.228489	0.371069
HIST2H2AC	0.202902	0.229894	1.98042	0.327761	0.26944	0.518844	0.164673	0.258219
HIST1H1C	2.04294	2.40674	6.24267	2.9597	1.41923	2.56313	2.07439	3.07085
HIST1H3G	0.109006	0.115193	1.18197	0.197865	0.299515	0.229019	0.0751659	0.143099
TOP2A	1.31154	1.26836	6.41253	3.24526	10.7164	4.69029	0.690777	1.80173
MKI67	1.11386	1.10702	5.91758	4.4065	9.60294	3.4086	0.577827	1.69436
H1F0	1.15431	1.0933	3.17972	1.71049	1.9826	1.8831	0.866794	1.34191
PTTG1	2.03317	2.22032	2.90523	5.66764	5.77478	2.95079	0.926318	2.36333
UBE2S	1.33838	1.63068	2.86698	5.80154	7.92061	3.12832	0.692008	1.51757
CDC20	0.275255	0.335971	0.679607	1.85036	2.2588	0.878872	0.151953	0.473752
HIST1H2AC	0.517082	0.712182	0.677699	1.832	0.88991	0.801436	1.1857	0.798247
CCNB1	0.379684	0.455016	1.33196	2.84415	4.92028	1.95583	0.359529	0.379255
CENPF	1.11205	1.20234	4.7882	5.99745	11.2401	4.22278	0.675843	1.54974
CDKN3	0.587197	0.71748	0.855384	2.04324	2.45003	1.04005	0.187357	0.950958
CCNB2	0.267121	0.334828	0.700696	1.41729	1.84062	0.743592	0.174156	0.30131
BIRC5	0.394879	0.457721	1.24232	1.8874	2.54314	1.01277	0.146166	0.732718
KIF4A	0.231731	0.282073	1.12871	1.60738	2.19025	0.823821	0.112266	0.281196
ASPM	0.507772	0.550125	3.28805	3.17647	8.87585	2.77049	0.274135	0.648323
UBE2C	0.281652	0.258661	1.71108	0.522469	3.63122	0.983271	0.24824	0.277373
TPX2	0.671386	0.660935	2.76896	2.7641	5.82089	2.32114	0.503099	0.697574
CENPE	0.398923	0.405842	1.8738	2.25206	4.42356	1.46912	0.332116	0.495925
CKS2	0.826414	0.92689	2.09777	2.39853	5.26577	2.15227	0.750538	1.14697
ARL6IP1	0.448125	0.488233	1.13079	1.53363	3.66352	1.42028	0.542485	0.523212
MRPL1	0.616692	0.698794	0.764177	0.784587	0.749195	1.24775	0.450298	0.673766
PRPF4B	1.22028	1.2505	1.25397	1.52563	1.3147	1.98842	1.11741	1.30668
SNHG25	1.10373	1.14104	0.941199	1.17993	0.790633	1.97717	1.04784	1.34863
GRN	2.46605	2.22358	2.05459	2.00154	2.04679	3.33435	5.54588	1.57748
SLC38A2	2.51761	2.19789	2.266	2.18172	2.16344	3.52427	2.08739	2.04994
ITGA3	3.07793	2.18555	2.55114	2.98244	2.47425	3.70521	1.53558	2.36553
TGFBI	2.80472	1.60394	1.85587	2.25054	2.06207	3.1673	1.9712	1.94573
NEAT1	45.0792	47.2363	33.5628	28.6087	24.9416	53.0272	111.445	47.0716
COL7A1	1.04055	0.621885	0.906625	0.794458	0.954683	1.64542	0.508609	0.820392
MALAT1	149.04	131.438	169.434	77.7202	170.145	206.732	445.024	146.571
LY6D	0.210278	0.985023	0.456963	0.319146	0.475039	0.700723	18.1434	1.13884
KRT16	0.244336	0.383209	0.179553	0.207185	0.195323	0.603492	6.01589	0.27629
MDM2	0.470911	0.773562	0.561606	0.658841	0.628379	1.19528	6.66345	0.585759
PI3	0.497683	1.7551	0.877444	0.73767	0.932832	1.42795	24.6152	0.800224
S100A8	15.8198	22.6886	12.9528	12.6343	12.7213	23.9966	153.854	16.9306
S100A7	2.76033	7.25249	4.60115	3.764	3.97432	10.3408	107.321	3.55513
S100A9	70.8364	96.3782	69.2899	62.4679	66.8346	77.0738	375.926	78.8151
SPG20	0.0438651	0.0312715	0.0797571	0.0698325	0.0665644	0.085631	0.0861274	0.755634
EFNB2	0.0349011	0.0241174	0.062237	0.0559055	0.0452335	0.0806773	0.0217473	0.516301
UCHL1	0.383586	0.346188	0.436214	0.410598	0.442885	0.35826	0.144753	1.61629
RPL21	8.16935	8.60089	7.9869	8.19579	7.86985	8.62554	10.2022	14.8155
TPT1	11.5358	10.4666	10.0403	11.5943	11.0988	10.3486	15.1694	17.6309
GNAS	4.61521	4.35544	4.34691	4.26766	4.33016	4.39977	2.97663	6.9414
POMP	2.64166	2.87215	2.72373	3.00783	2.70884	3.16196	2.10892	4.56042
ARGLU1	1.07368	1.33573	1.25123	1.06654	0.884585	0.921831	1.00296	2.07433
PITX1	2.92285	2.50812	2.61403	2.65894	2.64579	2.37094	1.84329	4.24161
APOL1	0.465715	0.302912	0.353624	0.34107	0.302529	0.608252	0.538593	1.04952
